# Supplementary material for: Systematically Defined Informative Priors in Bayesian Estimation: An Empirical Application on the Transmission of Internalizing Symptoms Through Mother-Adolescent Interaction Behavior
Source: Front Psychol. 2021 Mar 24;12:620802. doi: 10.3389/fpsyg.2021.620802 (PMC8024698; doi:10.3389/fpsyg.2021.620802)
Supplement: Supplementary file 1 [file Data_Sheet_1.ZIP › m1poollin.stan]

// generated with brms 2.12.0
data {
  int<lower=1> N;  // number of observations
  int<lower=1> N_meanMP2;  // number of observations
  vector[N_meanMP2] Y_meanMP2;  // response variable
  int<lower=1> K_meanMP2;  // number of population-level effects
  matrix[N_meanMP2, K_meanMP2] X_meanMP2;  // population-level design matrix
  int<lower=1> N_meanAP2;  // number of observations
  vector[N_meanAP2] Y_meanAP2;  // response variable
  int<lower=1> K_meanAP2;  // number of population-level effects
  matrix[N_meanAP2, K_meanAP2] X_meanAP2;  // population-level design matrix
  int<lower=1> N_AS31MMint;  // number of observations
  vector[N_AS31MMint] Y_AS31MMint;  // response variable
  int<lower=1> K_AS31MMint;  // number of population-level effects
  matrix[N_AS31MMint, K_AS31MMint] X_AS31MMint;  // population-level design matrix
  int<lower=1> N_INT31AA;  // number of observations
  vector[N_INT31AA] Y_INT31AA;  // response variable
  int<lower=1> K_INT31AA;  // number of population-level effects
  matrix[N_INT31AA, K_INT31AA] X_INT31AA;  // population-level design matrix
  int prior_only;  // should the likelihood be ignored?
}
transformed data {
  int Kc_meanMP2 = K_meanMP2 - 1;
  matrix[N_meanMP2, Kc_meanMP2] Xc_meanMP2; // centered version of X_meanMP2 without an intercept
  vector[Kc_meanMP2] means_X_meanMP2;       // column means of X_meanMP2 before centering
  int Kc_meanAP2 = K_meanAP2 - 1;
  matrix[N_meanAP2, Kc_meanAP2] Xc_meanAP2; // centered version of X_meanAP2 without an intercept
  vector[Kc_meanAP2] means_X_meanAP2;       // column means of X_meanAP2 before centering
  int Kc_AS31MMint = K_AS31MMint - 1;
  matrix[N_AS31MMint, Kc_AS31MMint] Xc_AS31MMint; // centered version X_AS31MMint w/o intercept
  vector[Kc_AS31MMint] means_X_AS31MMint;         // column means of X_AS31MMint before centering
  int Kc_INT31AA = K_INT31AA - 1;
  matrix[N_INT31AA, Kc_INT31AA] Xc_INT31AA; // centered version of X_INT31AA without an intercept
  vector[Kc_INT31AA] means_X_INT31AA;       // column means of X_INT31AA before centering
  for (i in 2:K_meanMP2) {
    means_X_meanMP2[i - 1] = mean(X_meanMP2[, i]);
    Xc_meanMP2[, i - 1] = X_meanMP2[, i] - means_X_meanMP2[i - 1];
  }
  for (i in 2:K_meanAP2) {
    means_X_meanAP2[i - 1] = mean(X_meanAP2[, i]);
    Xc_meanAP2[, i - 1] = X_meanAP2[, i] - means_X_meanAP2[i - 1];
  }
  for (i in 2:K_AS31MMint) {
    means_X_AS31MMint[i - 1] = mean(X_AS31MMint[, i]);
    Xc_AS31MMint[, i - 1] = X_AS31MMint[, i] - means_X_AS31MMint[i - 1];
  }
  for (i in 2:K_INT31AA) {
    means_X_INT31AA[i - 1] = mean(X_INT31AA[, i]);
    Xc_INT31AA[, i - 1] = X_INT31AA[, i] - means_X_INT31AA[i - 1];
  }
}
parameters {
  vector[Kc_meanMP2] b_meanMP2;  // population-level effects
  real Intercept_meanMP2;  // temporary intercept for centered predictors
  real<lower=0> sigma_meanMP2;  // residual SD
  vector[Kc_meanAP2] b_meanAP2;  // population-level effects
  real Intercept_meanAP2;  // temporary intercept for centered predictors
  real<lower=0> sigma_meanAP2;  // residual SD
  vector[Kc_AS31MMint] b_AS31MMint;  // population-level effects
  real Intercept_AS31MMint;  // temporary intercept for centered predictors
  real<lower=0> sigma_AS31MMint;  // residual SD
  vector[Kc_INT31AA] b_INT31AA;  // population-level effects
  real Intercept_INT31AA;  // temporary intercept for centered predictors
  real<lower=0> sigma_INT31AA;  // residual SD
  // priors
  vector[Kc_meanMP2] prior_b_meanMP2;  // population-level effects
  real prior_Intercept_meanMP2;  // temporary intercept for centered predictors
  real<lower=0> prior_sigma_meanMP2;  // residual SD
  vector[Kc_meanAP2] prior_b_meanAP2;  // population-level effects
  real prior_Intercept_meanAP2;  // temporary intercept for centered predictors
  real<lower=0> prior_sigma_meanAP2;  // residual SD
  vector[Kc_AS31MMint] prior_b_AS31MMint;  // population-level effects
  real prior_Intercept_AS31MMint;  // temporary intercept for centered predictors
  real<lower=0> prior_sigma_AS31MMint;  // residual SD
  vector[Kc_INT31AA] prior_b_INT31AA;  // population-level effects
  real prior_Intercept_INT31AA;  // temporary intercept for centered predictors
  real<lower=0> prior_sigma_INT31AA;  // residual SD
  
}
transformed parameters {
}
model {
  target += log(
  exp(log(0.3333333)+normal_lpdf(b_meanMP2[1] | -0.18, 0.04081633)) + 
  exp(log(0.3333333)+normal_lpdf(b_meanMP2[1] | -0.21, 0.33267327)) +
  exp(log(0.3333333)+normal_lpdf(b_meanMP2[1] | -0.29, 0.00412470))); //x=AS11MMint,y=meanMP2
  
  target += log(
  exp(log(0.25)+normal_lpdf(b_meanMP2[2] | -0.06,0.01530612)) + 
  exp(log(0.25)+normal_lpdf(b_meanMP2[2] | -0.08786416 ,0.30392801)) + 
  exp(log(0.25)+normal_lpdf(b_meanMP2[2] | -0.1205772 ,0.93593026)) + 
  exp(log(0.25)+normal_lpdf(b_meanMP2[2] | -0.16 ,1.70852713)));     //x=INT11AA,y=meanMP2
  
  target += normal_lpdf(Intercept_meanMP2 | 0,10);
  target += student_t_lpdf(sigma_meanMP2 | 3, 0, 10)
  - 1 * student_t_lccdf(0 | 3, 0, 10);
  
  target += (normal_lpdf(b_meanAP2[1] | -0.06, 0.1876793));        //x=AS11MMint,y=meanAP2
  
  target += log(
  exp(log(0.3333333)+normal_lpdf(b_meanAP2[2] | 0.008668592, 0.9427736)) + 
  exp(log(0.3333333)+normal_lpdf(b_meanAP2[2] | -0.4065563, 0.2787546)) +
  exp(log(0.3333333)+normal_lpdf(b_meanAP2[2] | -0.26, 0.1859916))); //x=INT11AA,y=meanAP2
  
  target += normal_lpdf(Intercept_meanAP2 | 0,10);
  target += student_t_lpdf(sigma_meanAP2 | 3, 0, 10)
  - 1 * student_t_lccdf(0 | 3, 0, 10);
  
  target += log(
  exp(log(0.50)+normal_lpdf(b_AS31MMint[1] | -0.21, 0.415841584)) + 
  exp(log(0.50)+normal_lpdf(b_AS31MMint[1] | -0.29, 0.005155875)));//x=meanMP.2,y=AS31MMint
  
  target += normal_lpdf(b_AS31MMint[2] | -0.005, 0.1255096);       //x=meanAP.2,y=AS31MMint
  
  target += normal_lpdf(b_AS31MMint[3] | 0, 10);                 //x=AS11MMint,y=AS31MMint
  target += normal_lpdf(Intercept_AS31MMint | 0, 10);
  target += student_t_lpdf(sigma_AS31MMint | 3, 0, 10)
  - 1 * student_t_lccdf(0 | 3, 0, 10);
  
  target += log(
  exp(log(0.20)+normal_lpdf(b_INT31AA[1] | -0.06, 0.02125850)) + 
  exp(log(0.20)+normal_lpdf(b_INT31AA[1] | -0.16, 0.09104658)) + 
  exp(log(0.20)+normal_lpdf(b_INT31AA[1] | -0.08786416, 0.37991002)) + 
  exp(log(0.20)+normal_lpdf(b_INT31AA[1] | -0.1241695, 1.47917539)) +
  exp(log(0.20)+normal_lpdf(b_INT31AA[1] | -0.05163872, 0.10503893)));//x=meanMP.2,y=INT31AA
  
  target += log(
  exp(log(0.3333333)+normal_lpdf(b_INT31AA[2] | 0.008531965, 1.178468407)) + 
  exp(log(0.3333333)+normal_lpdf(b_INT31AA[2] | -0.4065563, 0.348443190)) +
  exp(log(0.3333333)+normal_lpdf(b_INT31AA[2] | -0.26, 0.004779189)));//x=meanAP.2,y=INT31AA
  
  target += normal_lpdf(b_INT31AA[3] | 0, 10);                        //x=INT11AA,y=INT31AA
  target += normal_lpdf(Intercept_INT31AA | 0, 10);
  target += student_t_lpdf(sigma_INT31AA | 3, 0, 10)
  - 1 * student_t_lccdf(0 | 3, 0, 10);
  
  // priors for sampling only - no update
  target += log(
  exp(log(0.3333333)+normal_lpdf(prior_b_meanMP2[1] | -0.18, 0.04081633)) + 
  exp(log(0.3333333)+normal_lpdf(prior_b_meanMP2[1] | -0.21, 0.33267327)) +
  exp(log(0.3333333)+normal_lpdf(prior_b_meanMP2[1] | -0.29, 0.00412470))); //x=AS11MMint,y=meanMP2
  
  target += log(
  exp(log(0.25)+normal_lpdf(prior_b_meanMP2[2] | -0.06,0.01530612)) + 
  exp(log(0.25)+normal_lpdf(prior_b_meanMP2[2] | -0.08786416 ,0.30392801)) + 
  exp(log(0.25)+normal_lpdf(prior_b_meanMP2[2] | -0.1205772 ,0.93593026)) + 
  exp(log(0.25)+normal_lpdf(prior_b_meanMP2[2] | -0.16 ,1.70852713)));     //x=INT11AA,y=meanMP2
  
  target += normal_lpdf(prior_Intercept_meanMP2 | 0,10);
  target += student_t_lpdf(prior_sigma_meanMP2 | 3, 0, 10)
  - 1 * student_t_lccdf(0 | 3, 0, 10);
  
  target += (normal_lpdf(prior_b_meanAP2[1] | -0.06, 0.1876793));        //x=AS11MMint,y=meanAP2
  
  target += log(
  exp(log(0.3333333)+normal_lpdf(prior_b_meanAP2[2] | 0.008668592, 0.9427736)) + 
  exp(log(0.3333333)+normal_lpdf(prior_b_meanAP2[2] | -0.4065563, 0.2787546)) +
  exp(log(0.3333333)+normal_lpdf(prior_b_meanAP2[2] | -0.26, 0.1859916))); //x=INT11AA,y=meanAP2
  
  target += normal_lpdf(prior_Intercept_meanAP2 | 0,10);
  target += student_t_lpdf(prior_sigma_meanAP2 | 3, 0, 10)
  - 1 * student_t_lccdf(0 | 3, 0, 10);
  
  target += log(
  exp(log(0.50)+normal_lpdf(prior_b_AS31MMint[1] | -0.21, 0.415841584)) + 
  exp(log(0.50)+normal_lpdf(prior_b_AS31MMint[1] | -0.29, 0.005155875)));//x=meanMP.2,y=AS31MMint
  
  target += normal_lpdf(prior_b_AS31MMint[2] | -0.005, 0.1255096);       //x=meanAP.2,y=AS31MMint
  
  target += normal_lpdf(prior_b_AS31MMint[3] | 0, 10);                 //x=AS11MMint,y=AS31MMint
  target += normal_lpdf(prior_Intercept_AS31MMint | 0, 10);
  target += student_t_lpdf(prior_sigma_AS31MMint | 3, 0, 10)
  - 1 * student_t_lccdf(0 | 3, 0, 10);
  
  target += log(
  exp(log(0.20)+normal_lpdf(prior_b_INT31AA[1] | -0.06, 0.02125850)) + 
  exp(log(0.20)+normal_lpdf(prior_b_INT31AA[1] | -0.16, 0.09104658)) + 
  exp(log(0.20)+normal_lpdf(prior_b_INT31AA[1] | -0.08786416, 0.37991002)) + 
  exp(log(0.20)+normal_lpdf(prior_b_INT31AA[1] | -0.1241695, 1.47917539)) +
  exp(log(0.20)+normal_lpdf(prior_b_INT31AA[1] | -0.05163872, 0.10503893)));//x=meanMP.2,y=INT31AA
  
  target += log(
  exp(log(0.3333333)+normal_lpdf(prior_b_INT31AA[2] | 0.008531965, 1.178468407)) + 
  exp(log(0.3333333)+normal_lpdf(prior_b_INT31AA[2] | -0.4065563, 0.348443190)) +
  exp(log(0.3333333)+normal_lpdf(prior_b_INT31AA[2] | -0.26, 0.004779189)));//x=meanAP.2,y=INT31AA
  
  target += normal_lpdf(prior_b_INT31AA[3] | 0, 10);                        //x=INT11AA,y=INT31AA
  target += normal_lpdf(prior_Intercept_INT31AA | 0, 10);
  target += student_t_lpdf(prior_sigma_INT31AA | 3, 0, 10)
  - 1 * student_t_lccdf(0 | 3, 0, 10);
  
  
  
  // likelihood including all constants
  
  if (!prior_only) {
    target += normal_id_glm_lpdf(Y_meanMP2 | 
    Xc_meanMP2, Intercept_meanMP2, b_meanMP2, sigma_meanMP2);
    target += normal_id_glm_lpdf(Y_meanAP2 | 
    Xc_meanAP2, Intercept_meanAP2, b_meanAP2, sigma_meanAP2);
    target += normal_id_glm_lpdf(Y_AS31MMint | 
    Xc_AS31MMint, Intercept_AS31MMint, b_AS31MMint, sigma_AS31MMint);
    target += normal_id_glm_lpdf(Y_INT31AA | 
    Xc_INT31AA, Intercept_INT31AA, b_INT31AA, sigma_INT31AA);
  }
}
generated quantities {
  // actual population-level intercept
  real b_meanMP2_Intercept = Intercept_meanMP2 - dot_product(means_X_meanMP2, b_meanMP2);
  // actual population-level intercept
  real b_meanAP2_Intercept = Intercept_meanAP2 - dot_product(means_X_meanAP2, b_meanAP2);
  // actual population-level intercept
  real b_AS31MMint_Intercept = Intercept_AS31MMint - dot_product(means_X_AS31MMint, b_AS31MMint);
  // actual population-level intercept
  real b_INT31AA_Intercept = Intercept_INT31AA - dot_product(means_X_INT31AA, b_INT31AA);
  
  vector[N_meanMP2] Y_meanMP2_prior_pred;  
  vector[N_meanMP2] Y_meanMP2_post_pred;  
  vector[N_meanAP2] Y_meanAP2_prior_pred;  
  vector[N_meanAP2] Y_meanAP2_post_pred;  
  vector[N_AS31MMint] Y_AS31MMint_prior_pred;  
  vector[N_AS31MMint] Y_AS31MMint_post_pred;  
  vector[N_INT31AA] Y_INT31AA_prior_pred;  
  vector[N_INT31AA] Y_INT31AA_post_pred;  
  
  
  for(i in 1:N_meanMP2){
    Y_meanMP2_prior_pred[i] = normal_rng(prior_Intercept_meanMP2 + Xc_meanMP2[i, ] * prior_b_meanMP2, prior_sigma_meanMP2);
    Y_meanMP2_post_pred[i] = normal_rng(Intercept_meanMP2 + Xc_meanMP2[i, ] * b_meanMP2, sigma_meanMP2);
  }
  
  for(i in 1:N_meanAP2){
    Y_meanAP2_prior_pred[i] = normal_rng(prior_Intercept_meanAP2 + Xc_meanAP2[i, ] * prior_b_meanAP2, prior_sigma_meanAP2);
    Y_meanAP2_post_pred[i] = normal_rng(Intercept_meanAP2 + Xc_meanAP2[i, ] * b_meanAP2, sigma_meanAP2);
  }

  for(i in 1:N_AS31MMint){
    Y_AS31MMint_prior_pred[i] = normal_rng(prior_Intercept_AS31MMint + Xc_AS31MMint[i, ] * prior_b_AS31MMint, prior_sigma_AS31MMint);
    Y_AS31MMint_post_pred[i] = normal_rng(Intercept_AS31MMint + Xc_AS31MMint[i, ] * b_AS31MMint, sigma_AS31MMint);
  }
  
  for(i in 1:N_INT31AA){
    Y_INT31AA_prior_pred[i] = normal_rng(prior_Intercept_INT31AA + Xc_INT31AA[i, ] * prior_b_INT31AA, prior_sigma_INT31AA);
    Y_INT31AA_post_pred[i] = normal_rng(Intercept_INT31AA + Xc_INT31AA[i, ] * b_INT31AA, sigma_INT31AA);
  }
  
}
