# Supplementary material for: Systematically Defined Informative Priors in Bayesian Estimation: An Empirical Application on the Transmission of Internalizing Symptoms Through Mother-Adolescent Interaction Behavior
Source: Front Psychol. 2021 Mar 24;12:620802. doi: 10.3389/fpsyg.2021.620802 (PMC8024698; doi:10.3389/fpsyg.2021.620802)
Supplement: Supplementary file 1 [file Data_Sheet_1.ZIP › m2fitted.stan]

// generated with brms 2.12.0
functions {
}
data {
  int<lower=1> N;  // number of observations
  int<lower=1> N_meanMN2;  // number of observations
  vector[N_meanMN2] Y_meanMN2;  // response variable
  int<lower=1> K_meanMN2;  // number of population-level effects
  matrix[N_meanMN2, K_meanMN2] X_meanMN2;  // population-level design matrix
  int<lower=1> N_meanAN2;  // number of observations
  vector[N_meanAN2] Y_meanAN2;  // response variable
  int<lower=1> K_meanAN2;  // number of population-level effects
  matrix[N_meanAN2, K_meanAN2] X_meanAN2;  // population-level design matrix
  int<lower=1> N_AS31MMint;  // number of observations
  vector[N_AS31MMint] Y_AS31MMint;  // response variable
  int<lower=1> K_AS31MMint;  // number of population-level effects
  matrix[N_AS31MMint, K_AS31MMint] X_AS31MMint;  // population-level design matrix
  int<lower=1> N_INT31AA;  // number of observations
  vector[N_INT31AA] Y_INT31AA;  // response variable
  int<lower=1> K_INT31AA;  // number of population-level effects
  matrix[N_INT31AA, K_INT31AA] X_INT31AA;  // population-level design matrix
  int prior_only;  // should the likelihood be ignored?
}
transformed data {
  int Kc_meanMN2 = K_meanMN2 - 1;
  matrix[N_meanMN2, Kc_meanMN2] Xc_meanMN2;  // centered version of X_meanMN2 without an intercept
  vector[Kc_meanMN2] means_X_meanMN2;  // column means of X_meanMN2 before centering
  int Kc_meanAN2 = K_meanAN2 - 1;
  matrix[N_meanAN2, Kc_meanAN2] Xc_meanAN2;  // centered version of X_meanAN2 without an intercept
  vector[Kc_meanAN2] means_X_meanAN2;  // column means of X_meanAN2 before centering
  int Kc_AS31MMint = K_AS31MMint - 1;
  matrix[N_AS31MMint, Kc_AS31MMint] Xc_AS31MMint;  // centered version of X_AS31MMint without an intercept
  vector[Kc_AS31MMint] means_X_AS31MMint;  // column means of X_AS31MMint before centering
  int Kc_INT31AA = K_INT31AA - 1;
  matrix[N_INT31AA, Kc_INT31AA] Xc_INT31AA;  // centered version of X_INT31AA without an intercept
  vector[Kc_INT31AA] means_X_INT31AA;  // column means of X_INT31AA before centering
  for (i in 2:K_meanMN2) {
    means_X_meanMN2[i - 1] = mean(X_meanMN2[, i]);
    Xc_meanMN2[, i - 1] = X_meanMN2[, i] - means_X_meanMN2[i - 1];
  }
  for (i in 2:K_meanAN2) {
    means_X_meanAN2[i - 1] = mean(X_meanAN2[, i]);
    Xc_meanAN2[, i - 1] = X_meanAN2[, i] - means_X_meanAN2[i - 1];
  }
  for (i in 2:K_AS31MMint) {
    means_X_AS31MMint[i - 1] = mean(X_AS31MMint[, i]);
    Xc_AS31MMint[, i - 1] = X_AS31MMint[, i] - means_X_AS31MMint[i - 1];
  }
  for (i in 2:K_INT31AA) {
    means_X_INT31AA[i - 1] = mean(X_INT31AA[, i]);
    Xc_INT31AA[, i - 1] = X_INT31AA[, i] - means_X_INT31AA[i - 1];
  }
}
parameters {
  vector[Kc_meanMN2] b_meanMN2;  // population-level effects
  real Intercept_meanMN2;  // temporary intercept for centered predictors
  real<lower=0> sigma_meanMN2;  // residual SD
  vector[Kc_meanAN2] b_meanAN2;  // population-level effects
  real Intercept_meanAN2;  // temporary intercept for centered predictors
  real<lower=0> sigma_meanAN2;  // residual SD
  vector[Kc_AS31MMint] b_AS31MMint;  // population-level effects
  real Intercept_AS31MMint;  // temporary intercept for centered predictors
  real<lower=0> sigma_AS31MMint;  // residual SD
  vector[Kc_INT31AA] b_INT31AA;  // population-level effects
  real Intercept_INT31AA;  // temporary intercept for centered predictors
  real<lower=0> sigma_INT31AA;  // residual SD
  // priors
  vector[Kc_meanMN2] prior_b_meanMN2;  // population-level effects
  real prior_Intercept_meanMN2;  // temporary intercept for centered predictors
  real<lower=0> prior_sigma_meanMN2;  // residual SD
  vector[Kc_meanAN2] prior_b_meanAN2;  // population-level effects
  real prior_Intercept_meanAN2;  // temporary intercept for centered predictors
  real<lower=0> prior_sigma_meanAN2;  // residual SD
  vector[Kc_AS31MMint] prior_b_AS31MMint;  // population-level effects
  real prior_Intercept_AS31MMint;  // temporary intercept for centered predictors
  real<lower=0> prior_sigma_AS31MMint;  // residual SD
  vector[Kc_INT31AA] prior_b_INT31AA;  // population-level effects
  real prior_Intercept_INT31AA;  // temporary intercept for centered predictors
  real<lower=0> prior_sigma_INT31AA;  // residual SD
  
}
transformed parameters {
}
model {
  // priors including all constants
  target += normal_lpdf(b_meanMN2[1] | 0.3453987, 0.2248642);
  target += normal_lpdf(b_meanMN2[2] | 0.1607424, 0.4791932);
  target += normal_lpdf(Intercept_meanMN2 | 0, 10);
  target += student_t_lpdf(sigma_meanMN2 | 3, 0, 10)
    - 1 * student_t_lccdf(0 | 3, 0, 10);
  target += normal_lpdf(b_meanAN2[1] | 0.06, 0.2353439);
  target += normal_lpdf(b_meanAN2[2] | 0.2340882, 0.5320745);
  target += normal_lpdf(Intercept_meanAN2 | 0, 10);
  target += student_t_lpdf(sigma_meanAN2 | 3, 0, 10)
    - 1 * student_t_lccdf(0 | 3, 0, 10);
  target += normal_lpdf(b_AS31MMint[1] | 0.2605030, 0.2873007);
  target += normal_lpdf(b_AS31MMint[2] | 0.005, 0.1000899);
  target += normal_lpdf(b_AS31MMint[3] | 0, 10);
  target += normal_lpdf(Intercept_AS31MMint | 0, 10);
  target += student_t_lpdf(sigma_AS31MMint | 3, 0, 10)
    - 1 * student_t_lccdf(0 | 3, 0, 10);
  target += normal_lpdf(b_INT31AA[1] | 0.1831932, 0.4983337);
  target += normal_lpdf(b_INT31AA[2] | 0.1663471, 0.8220095);
  target += normal_lpdf(b_INT31AA[3] | 0, 10);
  target += normal_lpdf(Intercept_INT31AA | 0, 10);
  target += student_t_lpdf(sigma_INT31AA | 3, 0, 10)
    - 1 * student_t_lccdf(0 | 3, 0, 10);
  // priors for sampling only - no update
  target += normal_lpdf(prior_b_meanMN2[1] | 0.3453987, 0.2248642);
  target += normal_lpdf(prior_b_meanMN2[2] | 0.1607424, 0.4791932);
  target += normal_lpdf(prior_Intercept_meanMN2 | 0, 10);
  target += student_t_lpdf(prior_sigma_meanMN2 | 3, 0, 10)
    - 1 * student_t_lccdf(0 | 3, 0, 10);
  target += normal_lpdf(prior_b_meanAN2[1] | 0.06, 0.2353439);
  target += normal_lpdf(prior_b_meanAN2[2] | 0.2340882, 0.5320745);
  target += normal_lpdf(prior_Intercept_meanAN2 | 0, 10);
  target += student_t_lpdf(prior_sigma_meanAN2 | 3, 0, 10)
    - 1 * student_t_lccdf(0 | 3, 0, 10);
  target += normal_lpdf(prior_b_AS31MMint[1] | 0.2605030, 0.2873007);
  target += normal_lpdf(prior_b_AS31MMint[2] | 0.005, 0.1000899);
  target += normal_lpdf(prior_b_AS31MMint[3] | 0, 10);
  target += normal_lpdf(prior_Intercept_AS31MMint | 0, 10);
  target += student_t_lpdf(prior_sigma_AS31MMint | 3, 0, 10)
    - 1 * student_t_lccdf(0 | 3, 0, 10);
  target += normal_lpdf(prior_b_INT31AA[1] | 0.1831932, 0.4983337);
  target += normal_lpdf(prior_b_INT31AA[2] | 0.1663471, 0.8220095);
  target += normal_lpdf(prior_b_INT31AA[3] | 0, 10);
  target += normal_lpdf(prior_Intercept_INT31AA | 0, 10);
  target += student_t_lpdf(prior_sigma_INT31AA | 3, 0, 10)
    - 1 * student_t_lccdf(0 | 3, 0, 10);
    
  // likelihood including all constants
  if (!prior_only) {
    target += normal_id_glm_lpdf(Y_meanMN2 | Xc_meanMN2, Intercept_meanMN2, b_meanMN2, sigma_meanMN2);
    target += normal_id_glm_lpdf(Y_meanAN2 | Xc_meanAN2, Intercept_meanAN2, b_meanAN2, sigma_meanAN2);
    target += normal_id_glm_lpdf(Y_AS31MMint | Xc_AS31MMint, Intercept_AS31MMint, b_AS31MMint, sigma_AS31MMint);
    target += normal_id_glm_lpdf(Y_INT31AA | Xc_INT31AA, Intercept_INT31AA, b_INT31AA, sigma_INT31AA);
  }
}
generated quantities {
  // actual population-level intercept
  real b_meanMN2_Intercept = Intercept_meanMN2 - dot_product(means_X_meanMN2, b_meanMN2);
  // actual population-level intercept
  real b_meanAN2_Intercept = Intercept_meanAN2 - dot_product(means_X_meanAN2, b_meanAN2);
  // actual population-level intercept
  real b_AS31MMint_Intercept = Intercept_AS31MMint - dot_product(means_X_AS31MMint, b_AS31MMint);
  // actual population-level intercept
  real b_INT31AA_Intercept = Intercept_INT31AA - dot_product(means_X_INT31AA, b_INT31AA);
  
  vector[N_meanMN2] Y_meanMN2_prior_pred;  
  vector[N_meanMN2] Y_meanMN2_post_pred;  
  vector[N_meanAN2] Y_meanAN2_prior_pred;  
  vector[N_meanAN2] Y_meanAN2_post_pred;  
  vector[N_AS31MMint] Y_AS31MMint_prior_pred;  
  vector[N_AS31MMint] Y_AS31MMint_post_pred;  
  vector[N_INT31AA] Y_INT31AA_prior_pred;  
  vector[N_INT31AA] Y_INT31AA_post_pred;  
  
  
  for(i in 1:N_meanMN2){
    Y_meanMN2_prior_pred[i] = normal_rng(prior_Intercept_meanMN2 + Xc_meanMN2[i, ] * prior_b_meanMN2, prior_sigma_meanMN2);
    Y_meanMN2_post_pred[i] = normal_rng(Intercept_meanMN2 + Xc_meanMN2[i, ] * b_meanMN2, sigma_meanMN2);
  }
  
  for(i in 1:N_meanAN2){
    Y_meanAN2_prior_pred[i] = normal_rng(prior_Intercept_meanAN2 + Xc_meanAN2[i, ] * prior_b_meanAN2, prior_sigma_meanAN2);
    Y_meanAN2_post_pred[i] = normal_rng(Intercept_meanAN2 + Xc_meanAN2[i, ] * b_meanAN2, sigma_meanAN2);
  }

  for(i in 1:N_AS31MMint){
    Y_AS31MMint_prior_pred[i] = normal_rng(prior_Intercept_AS31MMint + Xc_AS31MMint[i, ] * prior_b_AS31MMint, prior_sigma_AS31MMint);
    Y_AS31MMint_post_pred[i] = normal_rng(Intercept_AS31MMint + Xc_AS31MMint[i, ] * b_AS31MMint, sigma_AS31MMint);
  }
  
  for(i in 1:N_INT31AA){
    Y_INT31AA_prior_pred[i] = normal_rng(prior_Intercept_INT31AA + Xc_INT31AA[i, ] * prior_b_INT31AA, prior_sigma_INT31AA);
    Y_INT31AA_post_pred[i] = normal_rng(Intercept_INT31AA + Xc_INT31AA[i, ] * b_INT31AA, sigma_INT31AA);
  }
  
}
